# Supplementary material for: Prevalence and Management of Incidental Testicular Masses—A Systematic Review
Source: J Clin Med. 2022 Sep 29;11(19):5770. doi: 10.3390/jcm11195770 (PMC9573452; doi:10.3390/jcm11195770)
Supplement: Supplementary file 1 [file jcm-11-05770-s001.zip]

Archive with 1 entries (1 files):
- jcm-1873536-supplementary.pdf
